# Supplementary material for: Discovery of non-retinoid compounds that suppress the pathogenic effects of misfolded rhodopsin in a mouse model of retinitis pigmentosa
Source: PLoS Biol. 2025 Jan 14;23(1):e3002932. doi: 10.1371/journal.pbio.3002932 (PMC11731721; doi:10.1371/journal.pbio.3002932)
Supplement: S1 Data — (XLSX) [file pbio.3002932.s011.xlsx]

## Sheet: Fig 3A
Kd
Fig 3A
	JC3									JC4
	Concentration	1	2	3	Ave	Std				Concentration	1	2	3	Ave	Std
	0	0	0	0	0	0				0	0	0	0	0	0
	100	0.1026	0.1264	0.1742	0.1344	0.0365				100	0.0784	0.1543	0.2334	0.1554	0.0775
	200	0.1538	0.18	0.208	0.1806	0.0271				200	0.2475	0.1995	0.1455	0.1975	0.051
	300	0.177	0.2	0.2305	0.2025	0.0268				300	0.1775	0.189	0.262	0.2095	0.0458
	400	0.2422	0.2722	0.25	0.2548	0.0156				400	0.2435	0.2157	0.2845	0.2479	0.0346
	500	0.288	0.263	0.265	0.272	0.0139				500	0.2515	0.235	0.31	0.2655	0.0394
	1000	0.319	0.2872	0.31	0.3054	0.0164				1000	0.228	0.3175	0.3011	0.2822	0.0476
	1500	0.3436	0.3	0.3275	0.3237	0.022				1500	0.3544	0.2984	0.2382	0.297	0.0581

## Sheet: Fig 3B
Abs Spectra							Abs Spectra
Fig 3B
JC3	Abs	Opsin	9cR_5uM	JC3 10uM	JC3 100uM		JC4	Abs	Opsin	9cR_5uM	JC4 10uM	JC4 100uM	3	Ave	Std
	650.001	0.00012044	-0.00072348	-0.00024802	-0.00015341			650.001	0.00012044	-0.00058985	0.0010918	-5.5548e-05	0	0	0
	649.016	-0.00025785	-0.00091498	-7.8738e-05	-0.00028957			649.016	-0.00025785	-0.0008751	0.00082364	-0.00024616	0.2334	0.1554	0.0775
	647.994	0.00018531	-0.00081692	-0.00019307	0.00011083			647.994	0.00018531	-0.00053835	0.0011558	7.8105e-05	0.1455	0.1975	0.051
	647.008	3.5723e-06	-0.0010834	-0.00032459	-0.00026853			647.008	3.5723e-06	-0.00085278	0.00076646	-0.00026954	0.262	0.2095	0.0458
	645.986	0.00010542	-0.00069686	-0.00018091	-0.0002475			645.986	0.00010542	-0.000781	0.00094151	-0.00024921	0.2845	0.2479	0.0346
	644.999	0.00032924	-0.00089246	-7.2992e-05	-9.9781e-05			644.999	0.00032924	-0.00069159	0.00081791	-0.00012651	0.31	0.2655	0.0394
	644.013	-0.0001645	-0.001063	-0.00037803	-0.00011901			644.013	-0.0001645	-0.00088156	0.00062653	-0.00039132	0.3011	0.2822	0.0476
	642.989	2.1538e-05	-0.0010329	-0.00031337	-0.00022404			642.989	2.1538e-05	-0.00089422	0.00084932	-0.00043601	0.2382	0.297	0.0581
	642.002	2.3194e-05	-0.00084389	-3.5462e-05	-0.00020472			642.002	2.3194e-05	-0.00064848	0.0012104	-2.7697e-05
	641.015	0.00050774	-0.00072989	0.00010244	-0.00021098			641.015	0.00050774	-0.00037384	0.0012161	8.2636e-05
	639.991	0.00019442	-0.0012846	-0.00010995	-0.00035264			639.991	0.00019442	-0.00079284	0.00074468	8.3871e-06
	639.003	-1.2373e-05	-0.0010236	5.4102e-06	-0.0002307			639.003	-1.2373e-05	-0.00058623	0.0009184	-0.00010172
	638.014	0.0001706	-0.0010922	-4.6594e-06	-9.9733e-05			638.014	0.0001706	-0.00058856	0.0011745	-0.00010855
	636.989	0.00031253	-0.001218	5.8325e-05	-0.00033988			636.989	0.00031253	-0.00079816	0.00080616	-0.00022696
	636	0.00017769	-0.0011009	-0.00015037	-0.00010481			636	0.00017769	-0.00085407	0.001114	-0.00013521
	635.011	0.00011101	-0.0010253	-5.5392e-05	-0.00031076			635.011	0.00011101	-0.00086172	0.00093959	-0.00039339
	633.985	0.0001041	-0.0012017	-0.00010793	-0.00054345			633.985	0.0001041	-0.00079289	0.00084071	-8.4794e-05
	632.996	0.00041367	-0.00078121	-0.00027881	0.00011014			632.996	0.00041367	-0.00072756	0.0011047	3.4015e-05
	632.006	0.000252	-0.00089365	1.6852e-05	3.0029e-05			632.006	0.000252	-0.00076384	0.00091619	-0.00029065
	631.015	0.00023995	-0.00079516	-0.00012951	4.8915e-05			631.015	0.00023995	-0.0007594	0.0011086	4.0382e-06
	629.988	0.00024803	-0.0010671	-0.0003324	8.4717e-05			629.988	0.00024803	-0.00084513	0.00098439	-0.00017625
	628.997	0.00052461	-0.0010431	4.8202e-05	-5.5712e-05			628.997	0.00052461	-0.00071299	0.0011488	7.9063e-05
	628.006	0.00043383	-0.0011428	-0.00021573	2.4087e-05			628.006	0.00043383	-0.00074953	0.0011922	-0.00039401
	627.015	0.00039554	-0.00093529	-4.09e-06	-0.00021364			627.015	0.00039554	-0.00084188	0.0010172	4.4578e-05
	625.987	0.00021382	-0.0011055	-0.00019684	-0.00028968			625.987	0.00021382	-0.00083635	0.0010147	-0.00018323
	624.995	0.00043889	-0.00091054	-0.00013371	8.5482e-05			624.995	0.00043889	-0.00070296	0.0012643	2.9356e-05
	624.003	0.00023819	-0.00087634	0.00016283	4.1222e-05			624.003	0.00023819	-0.00063152	0.0014083	-4.2089e-05
	623.01	0.00029862	-0.00097228	-0.00015767	-6.4784e-05			623.01	0.00029862	-0.00066026	0.0011004	7.1425e-05
	622.018	-2.7128e-05	-0.0010444	-1.7395e-05	-0.00010467			622.018	-2.7128e-05	-0.00067443	0.0011643	-0.00021082
	620.988	-0.00013645	-0.0010683	-3.7171e-05	4.137e-05			620.988	-0.00013645	-0.00080276	0.0010492	-0.00021816
	619.994	0.00016446	-0.00078033	-1.7395e-05	-5.1868e-05			619.994	0.00016446	-0.00044413	0.0013482	0.00012256
	619.001	0.00037704	-0.00053442	0.00016011	-8.4996e-05			619.001	0.00037704	-0.00047232	0.0014208	7.4351e-05
	618.007	-0.00014173	-0.0012121	0.00018142	-0.00016632			618.007	-0.00014173	-0.00050919	0.001261	-0.00024098
	617.013	1.3772e-05	-0.0011452	7.74e-06	-0.00014552			617.013	1.3772e-05	-0.00056229	0.0012412	-9.0488e-05
	615.982	0.00032105	-0.000778	3.5284e-05	0.00013961			615.982	0.00032105	-0.00066879	0.0011066	0.00016117
	614.987	0.00017772	-0.00084999	-4.6748e-05	-0.00012502			614.987	0.00017772	-0.0005079	0.0012445	-2.7697e-05
	613.992	0.00016508	-0.00066926	0.00012096	0.00017961			613.992	0.00016508	-0.00033085	0.0013819	0.00011303
	612.997	0.00014343	-0.00088941	-3.8361e-05	-5.5664e-05			612.997	0.00014343	-0.00046456	0.0012535	0.00016423
	612.002	0.00053254	-0.0007686	0.00011296	-2.3667e-06			612.002	0.00053254	-0.00046994	0.0013467	0.00010664
	611.006	0.00037429	-0.00063509	-1.7757e-05	8.7307e-05			611.006	0.00037429	-0.00050402	0.0014798	-1.6049e-05
	610.01	0.00044544	-0.00083304	-6.0155e-05	-0.00029174			610.01	0.00044544	-0.0005533	0.0014009	-0.00011135
	609.014	0.0004023	-0.00072183	0.00020437	0.00010782			609.014	0.0004023	-0.0003278	0.0015782	-9.3188e-06
	608.017	0.00024845	-0.00074886	0.00030318	0.00010299			608.017	0.00024845	-0.00029391	0.0016278	0.00038831
	606.984	0.00051095	-0.00038051	0.00032219	0.00034322			606.984	0.00051095	-0.00014012	0.0017414	0.00022449
	605.986	0.00092335	-0.00075625	0.00047921	-1.3017e-05			605.986	0.00092335	-0.00033996	0.0017393	0.00037657
	604.989	0.00046723	-0.00061265	0.00011782	0.00017793			604.989	0.00046723	-0.00047102	0.0014861	0.00011075
	603.991	0.00067882	-0.0004145	0.00036579	0.00035667			603.991	0.00067882	6.0681e-05	0.0017471	0.0001577
	602.994	0.00027303	-0.00056033	0.00021568	1.3411e-05			602.994	0.00027303	-0.00036437	0.0014134	8.0176e-05
	601.995	0.00036719	-0.00069443	0.00033362	0.00021214			601.995	0.00036719	-0.00018432	0.0017228	0.0003166
	600.997	0.00034025	-0.00044889	0.00042352	0.00014906			600.997	0.00034025	-0.00010094	0.0016349	9.0343e-06
	599.998	0.00065149	-0.00023534	0.00040046	0.00043479			599.998	0.00065149	0.00021014	0.001921	0.00071102
	599	0.00066363	-0.00022432	0.00053342	0.00048307			599	0.00066363	-8.2775e-05	0.0019679	0.00048216
	598	0.00077888	-0.00014406	0.0008482	0.00056428			598	0.00077888	0.00044254	0.0020659	0.00046599
	597.001	0.00034502	-0.00014701	0.00071999	0.00045954			597.001	0.00034502	7.6888e-05	0.0017269	0.00034608
	596.001	0.00049074	-0.00031269	0.00057342	0.00041781			596.001	0.00049074	-0.00013702	0.0018936	0.00020618
	595.001	0.0005933	2.2262e-06	0.00084865	0.00064161			595.001	0.0005933	0.00024689	0.0019176	0.00058806
	594.001	0.00059387	-0.00025366	0.00061966	0.00043815			594.001	0.00059387	0.00019406	0.0019751	0.00036465
	593	0.00081566	-3.4169e-06	0.00059091	0.00073103			593	0.00081566	0.00028375	0.0020446	0.0005109
	592	0.00059685	0.00013688	0.00066923	0.00067025			592	0.00059685	0.00040409	0.0020917	0.00052547
	590.999	0.00084766	-0.00014411	0.00056699	0.00072826			590.999	0.00084766	0.00023443	0.0022275	0.00059773
	589.997	0.00071139	-7.8686e-05	0.00066093	0.00049533			589.997	0.00071139	0.00026756	0.0020273	0.00047016
	588.996	0.0006284	6.516e-05	0.00094662	0.00083518			588.996	0.0006284	0.00058842	0.00237	0.00048789
	587.994	0.00079416	0.00020092	0.0010574	0.00079107			587.994	0.00079416	0.00084955	0.0023964	0.00060281
	586.992	0.00044428	1.0613e-05	0.00087391	0.00084826			586.992	0.00044428	0.00077172	0.002583	0.00053306
	585.99	0.0011195	0.00055615	0.0014073	0.0012503			585.99	0.0011195	0.0011879	0.0029106	0.0010697
	584.987	0.00108	0.00064346	0.0012228	0.00092093			584.987	0.00108	0.0011301	0.0027481	0.0010049
	583.985	0.0009399	0.00072132	0.0017223	0.0010558			583.985	0.0009399	0.0013716	0.0028732	0.001295
	582.981	0.0010653	0.00094052	0.0014878	0.0014161			582.981	0.0010653	0.0014796	0.0027616	0.0011503
	582.015	0.0010043	0.00081283	0.0015989	0.0012471			582.015	0.0010043	0.0013855	0.0026902	0.0012104
	581.012	0.00089536	0.0009033	0.0012245	0.001264			581.012	0.00089536	0.0015846	0.0030355	0.0012551
	580.008	0.00080004	0.0011518	0.0015798	0.0015581			580.008	0.00080004	0.0016637	0.0033936	0.0013678
	579.004	0.00092364	0.0012347	0.0018646	0.0015791			579.004	0.00092364	0.0018708	0.0035217	0.0015807
	577.999	0.0011114	0.001723	0.0020902	0.0018151			577.999	0.0011114	0.0020267	0.0036684	0.0017292
	576.995	0.0010043	0.0015834	0.0021044	0.0015276			576.995	0.0010043	0.0022399	0.0036114	0.0015569
	575.99	0.001124	0.0017163	0.0022465	0.0014944			575.99	0.001124	0.0022807	0.003749	0.0014366
	574.985	0.0010149	0.0021303	0.0023427	0.0018481			574.985	0.0010149	0.0027034	0.0039859	0.0018725
	574.017	0.0010803	0.0022166	0.0023446	0.0021217			574.017	0.0010803	0.0028253	0.0037727	0.0018795
	573.011	0.0011207	0.0025035	0.0024643	0.0023855			573.011	0.0011207	0.0030789	0.0040543	0.0017961
	572.005	0.0014468	0.0028488	0.0029683	0.0025943			572.005	0.0014468	0.003293	0.004225	0.0021478
	570.999	0.00089943	0.0028512	0.0030223	0.002648			570.999	0.00089943	0.0035712	0.0046353	0.0022355
	569.993	0.001509	0.0033976	0.0036136	0.003257			569.993	0.001509	0.0043094	0.0051427	0.0026339
	568.986	0.00098253	0.0033725	0.0034869	0.0031198			568.986	0.00098253	0.0042334	0.0051333	0.0026652
	568.017	0.0014008	0.003882	0.0036559	0.003191			568.017	0.0014008	0.0046929	0.0054566	0.0028834
	567.01	0.0010851	0.004135	0.004041	0.0033771			567.01	0.0010851	0.0050667	0.005774	0.0033047
	566.002	0.0007904	0.0043871	0.0041726	0.003493			566.002	0.0007904	0.0051219	0.005908	0.0031434
	564.995	0.0012564	0.0047092	0.0041369	0.0037352			564.995	0.0012564	0.005497	0.0061775	0.0033566
	563.987	0.0012838	0.0052137	0.004991	0.0042249			563.987	0.0012838	0.0061881	0.0065865	0.0038873
	563.016	0.0017939	0.0057058	0.0050938	0.0047016			563.016	0.0017939	0.0066483	0.0070262	0.0041326
	562.008	0.0013702	0.0060944	0.0053008	0.0044345			562.008	0.0013702	0.0067801	0.0073247	0.0039729
	561	0.0014028	0.006347	0.0057099	0.0048948			561	0.0014028	0.0073564	0.0074716	0.0043707
	559.99	0.0014254	0.0067082	0.0059116	0.0049833			559.99	0.0014254	0.0076246	0.0079184	0.0045705
	558.981	0.0017066	0.0074785	0.006604	0.0055423			558.981	0.0017066	0.0084592	0.0084732	0.0050094
	558.01	0.0015979	0.0079872	0.0067661	0.0058058			558.01	0.0015979	0.0088437	0.0087304	0.005428
	557	0.0019645	0.008312	0.0071422	0.0060687			557	0.0019645	0.009413	0.0092264	0.0056371
	555.99	0.0017718	0.0091495	0.0075501	0.0064132			555.99	0.0017718	0.0099431	0.0097155	0.0059844
	555.018	0.0015796	0.0095408	0.0078896	0.0066922			555.018	0.0015796	0.0105	0.0097266	0.0059766
	554.007	0.0020217	0.0101	0.0086779	0.0073439			554.007	0.0020217	0.0112	0.0107	0.0065843
	552.997	0.0019391	0.0107	0.0089176	0.007541			552.997	0.0019391	0.0115	0.0112	0.0066966
	551.986	0.0016179	0.0112	0.0090883	0.0076272			551.986	0.0016179	0.0121	0.0113	0.0069917
	551.013	0.0018167	0.0117	0.0096559	0.0082673			551.013	0.0018167	0.0129	0.0116	0.0072975
	550.001	0.0022487	0.0129	0.0106	0.0089007			550.001	0.0022487	0.0139	0.013	0.0080395
	548.99	0.0021856	0.0136	0.0107	0.0093569			548.99	0.0021856	0.0146	0.0134	0.0083301
	548.016	0.0021837	0.0141	0.0112	0.0099048			548.016	0.0021837	0.0152	0.0137	0.0085091
	547.004	0.001705	0.0147	0.0119	0.01			547.004	0.001705	0.0156	0.0143	0.0089004
	545.992	0.0019187	0.0155	0.0126	0.0108			545.992	0.0019187	0.0166	0.015	0.0094906
	545.017	0.0021472	0.0166	0.0134	0.011			545.017	0.0021472	0.0177	0.0158	0.0101
	544.004	0.0018255	0.0175	0.0137	0.0114			544.004	0.0018255	0.0185	0.0163	0.0103
	542.991	0.002165	0.0183	0.0145	0.0122			542.991	0.002165	0.0195	0.0174	0.0108
	542.016	0.0021036	0.0189	0.015	0.0125			542.016	0.0021036	0.0201	0.0178	0.0113
	541.002	0.001343	0.0193	0.0152	0.0129			541.002	0.001343	0.0205	0.018	0.011
	539.989	0.001927	0.021	0.0165	0.0141			539.989	0.001927	0.0222	0.0194	0.0122
	539.013	0.0024868	0.0221	0.0175	0.0146			539.013	0.0024868	0.0233	0.0204	0.0131
	537.999	0.0022351	0.0231	0.0182	0.0151			537.999	0.0022351	0.0243	0.0213	0.0135
	536.984	0.0020076	0.0235	0.0184	0.0155			536.984	0.0020076	0.0249	0.0215	0.0136
	536.007	0.0020329	0.0247	0.0193	0.0162			536.007	0.0020329	0.0261	0.0226	0.0144
	534.992	0.0026032	0.0262	0.0205	0.0173			534.992	0.0026032	0.0275	0.0239	0.0152
	534.015	0.0017118	0.0267	0.0206	0.0173			534.015	0.0017118	0.028	0.0237	0.0152
	533	0.0019232	0.0277	0.0214	0.0182			533	0.0019232	0.029	0.0249	0.0159
	531.984	0.0021821	0.029	0.0227	0.0191			531.984	0.0021821	0.0304	0.026	0.0165
	531.006	0.0022684	0.0301	0.0235	0.0196			531.006	0.0022684	0.0315	0.0269	0.0172
	529.99	0.0026573	0.0315	0.0243	0.0205			529.99	0.0026573	0.0329	0.0281	0.018
	529.012	0.0020965	0.0317	0.0244	0.0208			529.012	0.0020965	0.0329	0.028	0.0177
	527.996	0.0019182	0.0328	0.0255	0.0215			527.996	0.0019182	0.0342	0.0292	0.0186
	527.017	0.0021067	0.0339	0.0263	0.022			527.017	0.0021067	0.0354	0.03	0.0192
	526	0.0021766	0.035	0.0269	0.0229			526	0.0021766	0.0364	0.0309	0.02
	524.983	0.0019801	0.036	0.0278	0.0234			524.983	0.0019801	0.0373	0.0319	0.0203
	524.003	0.0021775	0.0373	0.0289	0.0244			524.003	0.0021775	0.0388	0.033	0.0213
	522.986	0.0021477	0.0385	0.0298	0.0251			522.986	0.0021477	0.0399	0.0339	0.022
	522.006	0.0025449	0.0396	0.0306	0.0257			522.006	0.0025449	0.041	0.0348	0.0225
	520.988	0.0029061	0.0408	0.0317	0.0266			520.988	0.0029061	0.0423	0.0358	0.0232
	520.007	0.0027584	0.0419	0.0323	0.0272			520.007	0.0027584	0.0434	0.0367	0.0238
	518.989	0.0021904	0.0424	0.0328	0.0276			518.989	0.0021904	0.0439	0.0372	0.0239
	518.008	0.0019557	0.0434	0.0334	0.0281			518.008	0.0019557	0.045	0.0379	0.0246
	516.989	0.0024221	0.0444	0.0343	0.0288			516.989	0.0024221	0.0461	0.0389	0.0252
	516.008	0.0026886	0.0457	0.0352	0.0296			516.008	0.0026886	0.0473	0.0399	0.0259
	514.989	0.0027675	0.0469	0.0363	0.0306			514.989	0.0027675	0.0486	0.041	0.0266
	514.007	0.0028673	0.0478	0.037	0.031			514.007	0.0028673	0.0494	0.0417	0.027
	512.987	0.0031905	0.0489	0.0379	0.0317			512.987	0.0031905	0.0504	0.0426	0.0277
	512.005	0.0026932	0.0497	0.0383	0.0321			512.005	0.0026932	0.0513	0.0432	0.0281
	510.985	0.0027364	0.0508	0.0393	0.033			510.985	0.0027364	0.0524	0.0441	0.0288
	510.002	0.0033425	0.0517	0.0399	0.0335			510.002	0.0033425	0.0534	0.0449	0.0292
	508.982	0.0029883	0.0524	0.0404	0.0341			508.982	0.0029883	0.0541	0.0455	0.0296
	507.999	0.0031671	0.053	0.0409	0.0345			507.999	0.0031671	0.0547	0.0461	0.03
	507.015	0.002857	0.0539	0.0416	0.035			507.015	0.002857	0.0556	0.0467	0.0304
	505.994	0.0034379	0.0551	0.0427	0.0358			505.994	0.0034379	0.0569	0.0477	0.0313
	505.01	0.0034748	0.0557	0.0431	0.0361			505.01	0.0034748	0.0574	0.0482	0.0315
	503.989	0.003054	0.0562	0.0434	0.0367			503.989	0.003054	0.0579	0.0486	0.0318
	503.005	0.0033285	0.057	0.0442	0.037			503.005	0.0033285	0.0587	0.0493	0.0324
	501.983	0.0032709	0.0577	0.0446	0.0374			501.983	0.0032709	0.0594	0.05	0.0327
	500.998	0.0034778	0.0582	0.0452	0.0378			500.998	0.0034778	0.06	0.0505	0.0331
	500.013	0.0035268	0.059	0.0458	0.0385			500.013	0.0035268	0.0609	0.0512	0.0336
	498.991	0.0037504	0.0595	0.0461	0.0388			498.991	0.0037504	0.0614	0.0516	0.0339
	498.006	0.0035421	0.06	0.0465	0.039			498.006	0.0035421	0.0618	0.0519	0.0341
	496.982	0.0037527	0.0604	0.0469	0.0395			496.982	0.0037527	0.0622	0.0523	0.0345
	495.997	0.0035321	0.0608	0.0472	0.0396			495.997	0.0035321	0.0626	0.0527	0.0347
	495.011	0.0038612	0.0617	0.0479	0.0402			495.011	0.0038612	0.0634	0.0535	0.0354
	493.987	0.0039255	0.0625	0.0486	0.0408			493.987	0.0039255	0.0645	0.0542	0.0359
	493.001	0.0041364	0.0631	0.0491	0.0411			493.001	0.0041364	0.0649	0.0547	0.0363
	492.015	0.0034631	0.0619	0.0481	0.0406			492.015	0.0034631	0.0637	0.0537	0.0354
	490.99	0.0033204	0.0627	0.0486	0.041			490.99	0.0033204	0.0644	0.0543	0.0359
	490.004	0.0039031	0.0636	0.0496	0.0415			490.004	0.0039031	0.0655	0.0553	0.0366
	489.017	0.0042523	0.0639	0.0498	0.0418			489.017	0.0042523	0.0657	0.0555	0.0368
	487.992	0.0033042	0.0628	0.0489	0.0412			487.992	0.0033042	0.0646	0.0547	0.0361
	487.004	0.0041099	0.0635	0.0496	0.0418			487.004	0.0041099	0.0656	0.0554	0.0368
	486.017	0.0045038	0.0647	0.0505	0.0425			486.017	0.0045038	0.0667	0.0564	0.0375
	484.991	0.0040782	0.0639	0.0498	0.0419			484.991	0.0040782	0.0655	0.0556	0.0371
	484.003	0.0035606	0.0627	0.0489	0.0414			484.003	0.0035606	0.0646	0.0547	0.0363
	483.015	0.0038776	0.0634	0.0496	0.0419			483.015	0.0038776	0.0653	0.0554	0.0369
	481.989	0.0039919	0.0637	0.0498	0.0421			481.989	0.0039919	0.0655	0.0557	0.037
	481	0.0042393	0.0637	0.05	0.0421			481	0.0042393	0.0655	0.0557	0.0373
	480.011	0.004217	0.0636	0.0498	0.0421			480.011	0.004217	0.0654	0.0556	0.0371
	478.984	0.0041266	0.0635	0.0498	0.042			478.984	0.0041266	0.0655	0.0557	0.0372
	477.995	0.0043144	0.0635	0.0497	0.0419			477.995	0.0043144	0.0651	0.0555	0.0373
	477.006	0.0046119	0.0634	0.0498	0.0421			477.006	0.0046119	0.0653	0.0556	0.0373
	476.016	0.0043681	0.063	0.0495	0.0418			476.016	0.0043681	0.0648	0.0554	0.0371
	474.989	0.0043043	0.0627	0.0493	0.0416			474.989	0.0043043	0.0646	0.0551	0.0369
	473.999	0.004798	0.0626	0.0494	0.0417			473.999	0.004798	0.0644	0.0552	0.0372
	473.009	0.0045463	0.0623	0.0492	0.0416			473.009	0.0045463	0.0642	0.055	0.037
	472.018	0.0046822	0.0618	0.0487	0.0412			472.018	0.0046822	0.0637	0.0545	0.0368
	470.99	0.0047409	0.0616	0.0488	0.0411			470.99	0.0047409	0.0634	0.0545	0.0368
	469.999	0.0047531	0.061	0.0484	0.041			469.999	0.0047531	0.063	0.0542	0.0366
	469.008	0.0052869	0.0607	0.0483	0.0409			469.008	0.0052869	0.0627	0.054	0.0366
	468.017	0.0048626	0.0602	0.0479	0.0406			468.017	0.0048626	0.0622	0.0537	0.0362
	466.988	0.0046482	0.0596	0.0475	0.0402			466.988	0.0046482	0.0616	0.0532	0.0361
	465.996	0.0050528	0.0591	0.0472	0.0399			465.996	0.0050528	0.061	0.0528	0.0358
	465.005	0.0051733	0.0585	0.0469	0.0396			465.005	0.0051733	0.0606	0.0525	0.0357
	464.013	0.005202	0.0581	0.0465	0.0394			464.013	0.005202	0.0601	0.0521	0.0355
	462.983	0.0055509	0.0577	0.0464	0.0393			462.983	0.0055509	0.0598	0.052	0.0356
	461.99	0.0053378	0.057	0.0458	0.0389			461.99	0.0053378	0.0591	0.0514	0.0352
	460.998	0.0048274	0.0558	0.045	0.0382			460.998	0.0048274	0.0579	0.0504	0.0346
	460.005	0.0047379	0.0549	0.0442	0.0377			460.005	0.0047379	0.0568	0.0497	0.034
	459.013	0.0050211	0.0547	0.0443	0.0377			459.013	0.0050211	0.0567	0.0496	0.0341
	457.981	0.0054379	0.0543	0.0442	0.0376			457.981	0.0054379	0.0564	0.0495	0.0341
	456.988	0.0056617	0.0536	0.0437	0.0373			456.988	0.0056617	0.0557	0.0491	0.034
	455.995	0.0058572	0.0532	0.0435	0.037			455.995	0.0058572	0.0551	0.0487	0.0339
	455.001	0.0057889	0.0525	0.0431	0.0367			455.001	0.0057889	0.0546	0.0482	0.0337
	454.008	0.0061033	0.0521	0.0427	0.0368			454.008	0.0061033	0.054	0.0479	0.0334
	453.014	0.0057282	0.051	0.0421	0.0362			453.014	0.0057282	0.053	0.0473	0.033
	451.981	0.0062386	0.0508	0.0422	0.0361			451.981	0.0062386	0.0528	0.0472	0.0332
	450.987	0.006253	0.0502	0.0416	0.0358			450.987	0.006253	0.0522	0.0467	0.0329
	449.993	0.0061474	0.0494	0.0412	0.0355			449.993	0.0061474	0.0515	0.0462	0.0326
	448.998	0.0062822	0.0486	0.0408	0.035			448.998	0.0062822	0.0506	0.0455	0.0322
	448.003	0.0063939	0.048	0.0404	0.035			448.003	0.0063939	0.0501	0.0452	0.0322
	447.008	0.0067438	0.0475	0.0401	0.035			447.008	0.0067438	0.0495	0.0449	0.0321
	446.013	0.0066193	0.0468	0.0396	0.0345			446.013	0.0066193	0.0489	0.0444	0.0319
	445.018	0.0065288	0.0464	0.0395	0.0345			445.018	0.0065288	0.0485	0.0442	0.0319
	443.984	0.0068466	0.0459	0.0394	0.0343			443.984	0.0068466	0.0481	0.044	0.0319
	442.988	0.0069148	0.0454	0.0391	0.0342			442.988	0.0069148	0.0475	0.0437	0.0319
	441.992	0.0070964	0.0447	0.0386	0.034			441.992	0.0070964	0.0468	0.0432	0.0317
	440.996	0.0071107	0.0441	0.0384	0.0338			440.996	0.0071107	0.0462	0.0429	0.0315
	440	0.0075489	0.0437	0.0385	0.0338			440	0.0075489	0.0458	0.0428	0.0316
	439.003	0.0073387	0.0429	0.0378	0.0336			439.003	0.0073387	0.0452	0.0423	0.0314
	438.007	0.0081026	0.0427	0.0379	0.0336			438.007	0.0081026	0.0449	0.0422	0.0318
	437.01	0.0076714	0.0422	0.0378	0.0337			437.01	0.0076714	0.0444	0.042	0.0315
	436.013	0.0082143	0.0419	0.0378	0.0338			436.013	0.0082143	0.0441	0.042	0.0318
	435.016	0.0086722	0.0419	0.038	0.0342			435.016	0.0086722	0.0441	0.0422	0.0322
	434.018	0.008407	0.0412	0.0377	0.0338			434.018	0.008407	0.0433	0.0417	0.0319
	432.982	0.0089406	0.041	0.0378	0.0342			432.982	0.0089406	0.0432	0.0419	0.0324
	431.985	0.0091678	0.0407	0.0377	0.0342			431.985	0.0091678	0.0429	0.0417	0.0324
	430.987	0.009737	0.0406	0.038	0.0346			430.987	0.009737	0.0428	0.0419	0.033
	429.989	0.0099145	0.0404	0.0382	0.035			429.989	0.0099145	0.0426	0.0421	0.0332
	428.99	0.0107	0.0403	0.0384	0.0351			428.99	0.0107	0.0426	0.0422	0.0338
	427.992	0.0105	0.04	0.0384	0.0353			427.992	0.0105	0.0423	0.0423	0.034
	426.993	0.011	0.0399	0.0386	0.0357			426.993	0.011	0.0422	0.0424	0.0343
	425.995	0.0114	0.04	0.0391	0.0362			425.995	0.0114	0.0422	0.0426	0.0349
	424.996	0.0118	0.04	0.0395	0.0367			424.996	0.0118	0.0422	0.043	0.0354
	423.997	0.0124	0.0401	0.0397	0.0371			423.997	0.0124	0.0422	0.0434	0.0359
	422.997	0.0133	0.0408	0.0407	0.0383			422.997	0.0133	0.0429	0.0443	0.0371
	421.998	0.0134	0.0404	0.0407	0.0384			421.998	0.0134	0.0426	0.0442	0.0373
	420.998	0.0138	0.0408	0.0413	0.0393			420.998	0.0138	0.0431	0.0451	0.0382
	419.998	0.0142	0.0411	0.042	0.04			419.998	0.0142	0.0432	0.0455	0.0389
	418.999	0.015	0.0416	0.0428	0.0409			418.999	0.015	0.0438	0.0463	0.04
	417.998	0.0162	0.0425	0.044	0.0422			417.998	0.0162	0.0446	0.0475	0.0413
	416.998	0.0167	0.0429	0.0448	0.043			416.998	0.0167	0.0451	0.0483	0.0424
	415.998	0.0179	0.0441	0.0464	0.0447			415.998	0.0179	0.0462	0.0498	0.0441
	414.997	0.0183	0.0446	0.0471	0.0456			414.997	0.0183	0.0468	0.0506	0.0451
	413.996	0.0198	0.0459	0.0489	0.0473			413.996	0.0198	0.0481	0.0522	0.047
	412.995	0.021	0.0472	0.0505	0.0491			412.995	0.021	0.0494	0.0539	0.049
	411.994	0.022	0.0483	0.0519	0.0506			411.994	0.022	0.0505	0.0554	0.0506
	410.993	0.0232	0.0495	0.0534	0.0523			410.993	0.0232	0.0516	0.0569	0.0523
	409.991	0.0244	0.051	0.0552	0.0542			409.991	0.0244	0.0532	0.0589	0.0543
	408.99	0.0259	0.0526	0.0572	0.0563			408.99	0.0259	0.0548	0.0607	0.0566
	407.988	0.0275	0.0544	0.0593	0.0585			407.988	0.0275	0.0566	0.0631	0.0591
	406.986	0.0293	0.0564	0.0617	0.0609			406.986	0.0293	0.0584	0.0653	0.0615
	405.984	0.0308	0.0582	0.0637	0.063			405.984	0.0308	0.0603	0.0674	0.0638
	404.981	0.0321	0.06	0.0658	0.0655			404.981	0.0321	0.0622	0.0695	0.0662
	404.017	0.0341	0.0622	0.0685	0.0678			404.017	0.0341	0.0644	0.0724	0.0689
	403.015	0.0361	0.0648	0.0712	0.0709			403.015	0.0361	0.0671	0.0752	0.072
	402.012	0.038	0.067	0.0737	0.0734			402.012	0.038	0.0692	0.0776	0.0746
	401.009	0.0404	0.0698	0.0768	0.0767			401.009	0.0404	0.072	0.0809	0.0783
	400.006	0.0423	0.0723	0.0794	0.0792			400.006	0.0423	0.0744	0.0837	0.081
	399.003	0.0445	0.0748	0.0824	0.0829			399.003	0.0445	0.0772	0.0867	0.0843
	397.999	0.0469	0.0776	0.0858	0.0856			397.999	0.0469	0.0798	0.0898	0.0877
	396.996	0.0495	0.0807	0.0886	0.0886			396.996	0.0495	0.0827	0.0935	0.0909
	395.992	0.0517	0.0834	0.0918	0.092			395.992	0.0517	0.0856	0.0965	0.0943
	394.988	0.0526	0.0853	0.0938	0.094			394.988	0.0526	0.0875	0.0981	0.0966
	393.984	0.0561	0.0893	0.0982	0.0989			393.984	0.0561	0.0914	0.1027	0.1014
	393.018	0.0579	0.0912	0.1002	0.1006			393.018	0.0579	0.0933	0.105	0.1035
	392.014	0.0589	0.093	0.1026	0.1029			392.014	0.0589	0.0954	0.1077	0.1058
	391.009	0.062	0.0972	0.1061	0.1069			391.009	0.062	0.0994	0.1112	0.1099
	390.004	0.0646	0.1	0.1096	0.1106			390.004	0.0646	0.1024	0.1148	0.1136
	389	0.0671	0.1031	0.1133	0.1134			389	0.0671	0.1057	0.1184	0.1175
	387.994	0.0688	0.1057	0.1157	0.1161			387.994	0.0688	0.1087	0.1211	0.1203
	386.989	0.0716	0.1091	0.1197	0.1201			386.989	0.0716	0.1117	0.1255	0.1239
	385.984	0.0744	0.1127	0.1227	0.1241			385.984	0.0744	0.1145	0.1286	0.1278
	385.017	0.0765	0.1152	0.1257	0.1266			385.017	0.0765	0.1179	0.1315	0.1311
	384.011	0.0789	0.1183	0.1293	0.1308			384.011	0.0789	0.121	0.1353	0.1344
	383.006	0.082	0.1226	0.1333	0.1336			383.006	0.082	0.1245	0.1385	0.1381
	382	0.0843	0.1249	0.1359	0.1374			382	0.0843	0.1278	0.1417	0.1416
	380.993	0.0867	0.1278	0.139	0.1403			380.993	0.0867	0.1307	0.1455	0.1447
	379.987	0.0902	0.1325	0.1448	0.1448			379.987	0.0902	0.1352	0.1496	0.1499
	378.981	0.0921	0.1351	0.1462	0.147			378.981	0.0921	0.1373	0.1523	0.1523
	378.013	0.0927	0.136	0.1475	0.1484			378.013	0.0927	0.1391	0.1537	0.1537
	377.006	0.0953	0.1399	0.1501	0.153			377.006	0.0953	0.1422	0.1567	0.1563
	375.999	0.0974	0.1422	0.1533	0.1553			375.999	0.0974	0.1447	0.1601	0.1599
	374.992	0.0997	0.1452	0.1562	0.1576			374.992	0.0997	0.1474	0.1627	0.1629
	373.985	0.1018	0.1481	0.1597	0.1606			373.985	0.1018	0.1499	0.1651	0.1664
	373.016	0.1035	0.1498	0.1606	0.1622			373.016	0.1035	0.1521	0.1674	0.1669
	372.009	0.1036	0.1486	0.1601	0.1627			372.009	0.1036	0.1508	0.1672	0.1669
	371.001	0.1037	0.1497	0.1608	0.163			371.001	0.1037	0.1521	0.1676	0.1677
	369.993	0.1056	0.1516	0.1629	0.1648			369.993	0.1056	0.1534	0.1693	0.1694
	368.985	0.1069	0.1534	0.1651	0.1673			368.985	0.1069	0.1554	0.1715	0.1712
	368.016	0.1064	0.1529	0.1643	0.1668			368.016	0.1064	0.1555	0.1709	0.1706
	367.008	0.1075	0.1545	0.1656	0.1686			367.008	0.1075	0.1571	0.1723	0.1731
	365.999	0.108	0.1557	0.1674	0.1688			365.999	0.108	0.1576	0.1732	0.1734
	364.991	0.1082	0.1562	0.1668	0.1691			364.991	0.1082	0.1577	0.1736	0.1732
	363.982	0.1105	0.1589	0.1697	0.172			363.982	0.1105	0.1613	0.1766	0.1762
	363.012	0.1066	0.1543	0.1654	0.1681			363.012	0.1066	0.1563	0.1718	0.1714
	362.003	0.1066	0.1552	0.1655	0.1699			362.003	0.1066	0.1571	0.1723	0.1722
	360.994	0.1057	0.1544	0.1646	0.1677			360.994	0.1057	0.1563	0.1719	0.1704
	359.985	0.1069	0.1567	0.1673	0.1701			359.985	0.1069	0.1579	0.1735	0.1724
	359.014	0.1053	0.1542	0.1648	0.1675			359.014	0.1053	0.1562	0.1712	0.1706
	358.005	0.1043	0.154	0.1651	0.1665			358.005	0.1043	0.1557	0.1709	0.1693
	356.995	0.1042	0.1538	0.1644	0.1671			356.995	0.1042	0.1557	0.1707	0.1697
	355.985	0.1036	0.1536	0.1647	0.1667			355.985	0.1036	0.1561	0.1709	0.1693
	355.014	0.1028	0.1532	0.1635	0.166			355.014	0.1028	0.1551	0.1697	0.1686
	354.004	0.1023	0.1529	0.1636	0.166			354.004	0.1023	0.1547	0.1691	0.1679
	352.993	0.102	0.1526	0.1627	0.165			352.993	0.102	0.1544	0.169	0.1674
	351.983	0.1018	0.1523	0.1621	0.1651			351.983	0.1018	0.1548	0.1688	0.1672
	351.011	0.1006	0.1514	0.1616	0.164			351.011	0.1006	0.1531	0.1671	0.166
	350	0.0994	0.1506	0.1602	0.1633			350	0.0994	0.1524	0.1664	0.1646
	348.99	0.0989	0.15	0.1595	0.1623			348.99	0.0989	0.1521	0.1653	0.1642
	348.017	0.0978	0.1485	0.1586	0.1617			348.017	0.0978	0.1505	0.1642	0.1625
	347.006	0.0961	0.1467	0.1562	0.1599			347.006	0.0961	0.1491	0.1622	0.1606
	345.995	0.0939	0.1441	0.1535	0.1571			345.995	0.0939	0.1462	0.1592	0.1579
	344.984	0.0916	0.1422	0.1512	0.155			344.984	0.0916	0.1438	0.157	0.1554
	344.011	0.0906	0.141	0.15	0.1538			344.011	0.0906	0.143	0.156	0.1542
	342.999	0.0889	0.1388	0.1477	0.1514			342.999	0.0889	0.1407	0.1533	0.1519
	341.988	0.0869	0.1365	0.145	0.1493			341.988	0.0869	0.1386	0.1507	0.1496
	341.014	0.0854	0.1348	0.1437	0.1473			341.014	0.0854	0.1364	0.1489	0.1477
	340.002	0.0836	0.1324	0.1414	0.1453			340.002	0.0836	0.1345	0.1463	0.1455
	338.99	0.081	0.1294	0.1381	0.1421			338.99	0.081	0.1312	0.1435	0.1424
	338.017	0.0795	0.1275	0.1361	0.1402			338.017	0.0795	0.1296	0.1414	0.141
	337.004	0.0779	0.1257	0.1343	0.1384			337.004	0.0779	0.1275	0.1393	0.1382
	335.991	0.0761	0.1235	0.132	0.1364			335.991	0.0761	0.1253	0.1365	0.1367
	335.018	0.0747	0.1214	0.1304	0.1349			335.018	0.0747	0.1233	0.1347	0.1351
	334.005	0.0723	0.1185	0.1273	0.132			334.005	0.0723	0.1207	0.132	0.1323
	332.992	0.0711	0.117	0.1255	0.1303			332.992	0.0711	0.1187	0.1302	0.1308
	332.017	0.0693	0.1148	0.1236	0.1283			332.017	0.0693	0.1171	0.1277	0.1287
	331.004	0.0681	0.1131	0.1214	0.127			331.004	0.0681	0.1153	0.1264	0.1274
	329.991	0.0665	0.111	0.1193	0.1248			329.991	0.0665	0.1132	0.1242	0.1259
	329.016	0.065	0.1088	0.1177	0.1229			329.016	0.065	0.1114	0.1221	0.1246
	328.002	0.0635	0.107	0.1154	0.121			328.002	0.0635	0.1089	0.12	0.123
	326.989	0.061	0.1041	0.1123	0.1183			326.989	0.061	0.1061	0.117	0.1203
	326.014	0.0604	0.1031	0.1112	0.1169			326.014	0.0604	0.1046	0.1157	0.12
	325	0.0571	0.0991	0.1071	0.1133			325	0.0571	0.1013	0.1121	0.1168
	323.985	0.0554	0.0976	0.1052	0.1113			323.985	0.0554	0.0994	0.1109	0.1156
	323.01	0.0542	0.0955	0.1037	0.1097			323.01	0.0542	0.0978	0.109	0.1148
	321.995	0.053	0.0935	0.1021	0.1083			321.995	0.053	0.0956	0.1079	0.1142
	320.981	0.0521	0.0924	0.1004	0.1068			320.981	0.0521	0.0945	0.1063	0.1142
	320.005	0.0495	0.0895	0.0973	0.1041			320.005	0.0495	0.0917	0.1035	0.1123
	318.99	0.0487	0.0882	0.096	0.1026			318.99	0.0487	0.0903	0.1031	0.1128
	318.014	0.0475	0.0869	0.0947	0.1017			318.014	0.0475	0.0892	0.1017	0.1125
	316.999	0.0472	0.0859	0.0948	0.1006			316.999	0.0472	0.0882	0.1013	0.1133
	315.984	0.0447	0.0839	0.0915	0.0985			315.984	0.0447	0.0861	0.099	0.112
	315.007	0.0436	0.0831	0.0912	0.0978			315.007	0.0436	0.0855	0.0989	0.1125
	313.992	0.0437	0.0826	0.0907	0.0978			313.992	0.0437	0.0848	0.0996	0.1149
	313.015	0.0428	0.0816	0.09	0.0969			313.015	0.0428	0.0841	0.0988	0.1155
	312	0.0416	0.0807	0.0894	0.0962			312	0.0416	0.083	0.0979	0.1154
	310.984	0.0411	0.0801	0.0889	0.0964			310.984	0.0411	0.0827	0.0977	0.1166
	310.007	0.0406	0.08	0.0889	0.0972			310.007	0.0406	0.0826	0.0981	0.1179
	308.991	0.0397	0.0797	0.0885	0.0988			308.991	0.0397	0.0821	0.0978	0.1193
	308.013	0.0409	0.0814	0.0907	0.1023			308.013	0.0409	0.0843	0.1006	0.123
	306.997	0.0411	0.0822	0.0931	0.107			306.997	0.0411	0.0846	0.1018	0.1257
	305.981	0.0427	0.0843	0.0965	0.1138			305.981	0.0427	0.0869	0.1045	0.1302
	305.003	0.0446	0.0867	0.1007	0.1233			305.003	0.0446	0.0896	0.1075	0.1342
	303.986	0.0483	0.0916	0.1086	0.1376			303.986	0.0483	0.0939	0.1132	0.1419
	303.009	0.0501	0.0945	0.1137	0.1503			303.009	0.0501	0.0969	0.1164	0.1459
	301.991	0.0541	0.0997	0.1227	0.1675			301.991	0.0541	0.1012	0.1219	0.1522
	301.013	0.0574	0.1036	0.1302	0.1841			301.013	0.0574	0.106	0.1268	0.1594
	299.996	0.0619	0.1095	0.1398	0.2025			299.996	0.0619	0.1112	0.1337	0.1662
	299.018	0.0681	0.1163	0.1499	0.2218			299.018	0.0681	0.1188	0.1417	0.1748
	298	0.0724	0.1212	0.1574	0.2337			298	0.0724	0.124	0.146	0.1814
	296.983	0.0797	0.1294	0.1675	0.2467			296.983	0.0797	0.1323	0.1563	0.191
	296.004	0.088	0.1387	0.1797	0.2589			296.004	0.088	0.1416	0.1658	0.2025
	294.986	0.099	0.1505	0.189	0.2704			294.986	0.099	0.1534	0.178	0.2126
	294.008	0.1134	0.1656	0.2063	0.287			294.008	0.1134	0.1698	0.1936	0.2306
	292.99	0.128	0.1812	0.2212	0.3014			292.99	0.128	0.1844	0.212	0.2452
	292.01	0.1377	0.1945	0.2332	0.3097			292.01	0.1377	0.1956	0.2217	0.2576
	290.992	0.1435	0.1996	0.2382	0.3127			290.992	0.1435	0.2024	0.2285	0.2641
	290.013	0.1526	0.2096	0.2481	0.3193			290.013	0.1526	0.2115	0.2371	0.2768
	288.994	0.1634	0.2229	0.2588	0.3299			288.994	0.1634	0.2254	0.2513	0.2891
	288.015	0.1725	0.231	0.2641	0.3335			288.015	0.1725	0.2316	0.2595	0.2962
	286.996	0.1812	0.2387	0.272	0.3371			286.996	0.1812	0.2427	0.2676	0.3045
	286.017	0.1878	0.2455	0.277	0.3393			286.017	0.1878	0.2487	0.2749	0.3097
	284.998	0.1918	0.2481	0.2802	0.3369			284.998	0.1918	0.2513	0.2769	0.3122
	284.018	0.1988	0.2556	0.2864	0.3453			284.018	0.1988	0.2589	0.2864	0.3217
	282.998	0.1965	0.2531	0.2806	0.333			282.998	0.1965	0.2557	0.2821	0.3171
	282.018	0.1983	0.2557	0.2813	0.3354			282.018	0.1983	0.2582	0.2864	0.3199
	280.999	0.2005	0.2575	0.282	0.3308			280.999	0.2005	0.2596	0.2863	0.3218
	280.018	0.2009	0.2578	0.2843	0.3295			280.018	0.2009	0.2615	0.2861	0.3225
	278.999	0.2003	0.2573	0.2815	0.3274			278.999	0.2003	0.2604	0.2877	0.3226
	278.018	0.1976	0.2537	0.2773	0.3222			278.018	0.1976	0.2577	0.2821	0.321
	276.998	0.1949	0.2516	0.2732	0.3165			276.998	0.1949	0.2539	0.2811	0.3174
	276.017	0.1915	0.2476	0.2705	0.3128			276.017	0.1915	0.2509	0.2781	0.3159
	274.997	0.1884	0.2438	0.2651	0.3078			274.997	0.1884	0.246	0.2744	0.3118
	274.016	0.1816	0.2367	0.2593	0.3018			274.016	0.1816	0.24	0.268	0.3077
	272.996	0.1776	0.2317	0.2532	0.2969			272.996	0.1776	0.2349	0.2629	0.3045
	272.015	0.1664	0.2195	0.2403	0.2813			272.015	0.1664	0.2224	0.2484	0.2865
	270.994	0.1684	0.221	0.2424	0.284			270.994	0.1684	0.2243	0.252	0.2924
	270.013	0.161	0.214	0.2351	0.2792			270.013	0.161	0.217	0.2446	0.2849
	268.992	0.1549	0.2083	0.2289	0.274			268.992	0.1549	0.2105	0.2396	0.2783
	268.011	0.1478	0.2006	0.2227	0.2692			268.011	0.1478	0.2042	0.23	0.2707
	266.99	0.1407	0.193	0.2155	0.2624			266.99	0.1407	0.1957	0.2222	0.2614
	266.008	0.1372	0.1893	0.2126	0.2638			266.008	0.1372	0.1922	0.2177	0.2595
	264.986	0.1314	0.1823	0.2082	0.2641			264.986	0.1314	0.1845	0.2126	0.2528
	264.005	0.1238	0.175	0.2017	0.2591			264.005	0.1238	0.1761	0.2033	0.2434
	262.983	0.1184	0.17	0.1984	0.2602			262.983	0.1184	0.1711	0.198	0.2398
	262.001	0.116	0.1671	0.1986	0.2641			262.001	0.116	0.1698	0.1978	0.2401
	261.019	0.1096	0.1602	0.1914	0.2592			261.019	0.1096	0.1625	0.1875	0.2283
	259.997	0.1085	0.1581	0.1904	0.2599			259.997	0.1085	0.162	0.1846	0.224

## Sheet: Fig 3C
T1/2
Fig 3C
		Ave	Std
	9c	3.9501	0.596
	JC3_1uM	4.8649	0.9102
	JC3_10uM	5.7935	1.4072
	JC3_100 uM	8.9189	0.9499
	9c	3.9501	0.596
	JC4_1uM	4.1626	1.1077
	JC4_10uM	5.1513	0.8533
	JC4_100 uM	8.3645	1.3978
JC3		JC3_1uM_1	JC3_1uM_2	JC3_1uM_3			JC3_10uM_1	Jc3_10uM_2	JC3_100uM_1			JC3_100uM_1	JC3_100uM_2	JC3_100uM_3
	Time (min)	Abs 485 nm	Abs 485 nm	Abs 485 nm		Time (min)	Abs 485 nm	Abs 485 nm	Abs 485 nm		Time (min)	Abs 485 nm	Abs 485 nm	Abs 485 nm
	0	0.0034542	0.0034362	0.0027539		0	0.0034542	0.0033941	0.0026272		0	0.0026272	0.0028282	0.0037347
	2	0.0121	0.0135	0.0141		2	0.014	0.0103	0.0075873		2	0.0075873	0.0079177	0.0109
	4	0.0285	0.0273	0.0307		4	0.0254	0.0199	0.014		4	0.014	0.0147	0.0212
	6	0.0364	0.0361	0.0389		6	0.0313	0.0262	0.0194		6	0.0194	0.0197	0.0276
	8	0.041	0.0416	0.0432		8	0.0356	0.03	0.023		8	0.023	0.023	0.0323
	10	0.044	0.045	0.0465		10	0.0378	0.0329	0.0258		10	0.0258	0.0259	0.0351
	12	0.0464	0.0475	0.0481		12	0.0399	0.0341	0.0274		12	0.0274	0.0273	0.037
	14	0.0476	0.0489	0.0495		14	0.0414	0.0353	0.0292		14	0.0292	0.0287	0.039
	16	0.0489	0.05	0.0507		16	0.0429	0.0367	0.0302		16	0.0302	0.0298	0.0403
	18	0.0497	0.0512	0.0519		18	0.044	0.0374	0.0313		18	0.0313	0.0311	0.0416
	20	0.0507	0.0519	0.0526		20	0.0452	0.038	0.0327		20	0.0327	0.0321	0.0425
	22	0.051	0.0529	0.0532		22	0.0461	0.0387	0.0332		22	0.0332	0.0329	0.0438
	24	0.0518	0.0534	0.0536		24	0.0471	0.0395	0.0342		24	0.0342	0.0338	0.0444
	26	0.0522	0.0538	0.0544		26	0.0477	0.0404	0.0352		26	0.0352	0.0345	0.0451
	28	0.0528	0.0543	0.0547		28	0.0487	0.0407	0.0358		28	0.0358	0.0357	0.0462
	30	0.0532	0.0551	0.0552		30	0.0492	0.0414	0.0362		30	0.0362	0.0357	0.0468
	36	0.0538	0.0556	0.0562		36	0.0508	0.0424	0.0381		36	0.0381	0.0376	0.0485
	42	0.0547	0.0564	0.057		42	0.0519	0.0439	0.0399		42	0.0399	0.0393	0.0505
	48	0.0547	0.0574	0.0571		48	0.0527	0.0448	0.0412		48	0.0412	0.0403	0.0518
	54	0.0554	0.0579	0.058		54	0.0538	0.0454	0.0422		54	0.0422	0.0414	0.0529
	60	0.0557	0.0582	0.0581		60	0.0548	0.0463	0.0431		60	0.0431	0.0427	0.0538
JC4		JC4_1uM_1	JC4_1uM_2	JC4_1uM_3			JC4_10uM_1	JC4_10uM_2	JC4_10uM_3			JC4_100uM_1	JC4_100uM_2	JC4_100uM_3
	Time (min)	Abs 485 nm	Abs 485 nm	Abs 485 nm		Time (min)	Abs 485 nm	Abs 485 nm	Abs 485 nm		Time (min)	Abs 485 nm	Abs 485 nm	Abs 485 nm
	0	0.0035007	0.0032484	0.0034653		0	0.0038204	0.0035224	0.0083498		0	0.0029779	0.0033687	0.0039458
	2	0.022	0.0195	0.0218		2	0.0129	0.0176	0.0201		2	0.0113	0.0095558	0.0152
	4	0.0308	0.0363	0.036		4	0.0317	0.0331	0.0287		4	0.0179	0.0134	0.0251
	6	0.0396	0.0451	0.045		6	0.0417	0.043	0.0361		6	0.0243	0.0183	0.0324
	8	0.0458	0.0502	0.0508		8	0.0474	0.0484	0.0417		8	0.0286	0.0216	0.0373
	10	0.0501	0.053	0.0545		10	0.0508	0.0522	0.0455		10	0.0315	0.0241	0.0406
	12	0.0528	0.0549	0.057		12	0.0533	0.0546	0.0484		12	0.0338	0.0262	0.0434
	14	0.0548	0.0564	0.059		14	0.0552	0.0564	0.0503		14	0.0357	0.0272	0.0453
	16	0.0567	0.0572	0.06		16	0.0565	0.0578	0.0519		16	0.0375	0.0289	0.0472
	18	0.0584	0.0578	0.0611		18	0.0579	0.0588	0.0537		18	0.0385	0.0297	0.0489
	20	0.0594	0.0581	0.0618		20	0.0589	0.0597	0.0547		20	0.0399	0.0313	0.0503
	22	0.0604	0.0586	0.0627		22	0.0597	0.0604	0.0556		22	0.0411	0.0324	0.0514
	24	0.0612	0.0589	0.0632		24	0.0602	0.061	0.0567		24	0.0418	0.0329	0.0526
	26	0.062	0.0592	0.0638		26	0.061	0.0616	0.0574		26	0.0428	0.0333	0.0534
	28	0.0628	0.0592	0.0642		28	0.0616	0.062	0.0581		28	0.0434	0.0342	0.0544
	30	0.0636	0.0594	0.0646		30	0.0621	0.0625	0.0586		30	0.0442	0.0347	0.0552
	36	0.0649	0.0596	0.0651		36	0.0636	0.0632	0.0601		36	0.046	0.0363	0.0572
	42	0.0662	0.0597	0.0657		42	0.0642	0.0638	0.0611		42	0.0476	0.0381	0.0588
	48	0.067	0.0599	0.0662		48	0.0648	0.0642	0.062		48	0.0488	0.0395	0.0604
	54	0.0677	0.0598	0.0665		54	0.0653	0.0647	0.0627		54	0.0499	0.0406	0.0613
	60	0.0682	0.0598	0.0665		60	0.0659	0.0647	0.0633		60	0.0508	0.042	0.0623
9cR		9cR_1	9cR_2	9cR_3
	Time (min)	Abs 485 nm	Abs 485 nm	Abs 485 nm
	0	0.0025918	0.0029096	0.0026614
	2	0.0186	0.0172	0.0172
	4	0.0365	0.0316	0.0353
	6	0.0459	0.0399	0.0451
	8	0.0511	0.0446	0.0498
	10	0.0538	0.0471	0.0526
	12	0.0557	0.0493	0.0554
	14	0.0573	0.0505	0.0561
	16	0.0579	0.0517	0.0572
	18	0.0586	0.0528	0.0591
	20	0.0591	0.0531	0.0587
	22	0.0595	0.0539	0.0593
	24	0.0598	0.0542	0.0597
	26	0.06	0.0548	0.06
	28	0.0602	0.0552	0.0605
	30	0.0604	0.0553	0.0607
	36	0.0612	0.0562	0.0616
	42	0.0615	0.0568	0.0619
	48	0.0614	0.0569	0.0623
	54	0.0615	0.0572	0.0627
	60	0.0616	0.0574	0.0626

## Sheet: Fig 3D
Tm
Fig 3D
JC3	Conc (uM)	1	2	3	Ave	Std
	1e-05	54.22	54.51	53.9	54.21	0.3051
	0.0001	54.3	54.3	54.57	54.39	0.1559
	0.001	54.7	54.72	53.99	54.47	0.4158
	0.01	56.26	56.85	56.48	56.53	0.2982
	0.1	55.19	54.7	55	54.9633	0.247
	1	55.1	55.4	55.6	55.3667	0.2517
	10	51.6	52.5	52.1	52.0667	0.4509
JC4	Conc (uM)	1	2	3	Ave	Std
	1e-05	55	54.88	55.12	55	0.12
	0.0001	54.9	55.2	54.78	54.96	0.2163
	0.001	56.2	56.3	56.1	56.2	0.1
	0.01	57.22	57.48	56.9	57.2	0.2905
	0.1	56.18	56.11	56.26	56.1833	0.0751
	1	55.4	55.2	55.6	55.4	0.2
	10	53.155	53.1	53.21	53.155	0.055

## Sheet: Fig 3E
p*öv_x001D_"e_x0012_þÿÿÿ
Fig.2E
									Ave	Std
t1/2							t1/2	9cR	37.4704	1.7832
								JC5_1uM	43.7408	10.3765
								JC5_10uM	47.6	5.3551
								JC5_100 uM	43.5	4.638
							JC3_10uM_1	Jc3_10uM_2	JC3_100uM_1			JC3_100uM_1	JC3_100uM_2	JC3_100uM_3
JC3						Time (min)	Abs 485 nm	Abs 485 nm	Abs 485 nm		Time (min)	Abs 485 nm	Abs 485 nm	Abs 485 nm
						0	0.06	0.06	0.0549		0	0.0503	0.0495	0.0552
						2	0.0586	0.0586	0.0535		2	0.0492	0.0479	0.055
						4	0.057	0.057	0.0521		4	0.0481	0.0469	0.054
						6	0.0559	0.0559	0.0513		6	0.0477	0.0465	0.0531
						8	0.0546	0.0546	0.0502		8	0.0462	0.0457	0.0522
						10	0.0537	0.0537	0.0495		10	0.0456	0.0446	0.0515
						12	0.0528	0.0528	0.0484		12	0.0447	0.044	0.0508
						14	0.0517	0.0517	0.0476		14	0.0437	0.0434	0.0501
						16	0.0508	0.0508	0.0469		16	0.043	0.0427	0.0495
						18	0.05	0.05	0.046		18	0.0421	0.042	0.0487
						20	0.0491	0.0491	0.0452		20	0.0413	0.0416	0.048
						22	0.0485	0.0485	0.0445		22	0.0412	0.0406	0.0473
						24	0.0475	0.0475	0.0437		24	0.0402	0.0401	0.0467
						26	0.0469	0.0469	0.0434		26	0.0397	0.0398	0.0461
						28	0.0461	0.0461	0.0423		28	0.0392	0.039	0.0456
						30	0.0441	0.0441	0.0406		30	0.0377	0.0374	0.0439
						36	0.0423	0.0423	0.0388		36	0.0355	0.036	0.0422
						42	0.0405	0.0405	0.0373		42	0.0344	0.0343	0.0409
						48	0.039	0.039	0.0359		48	0.0328	0.0335	0.0394
						54	0.0375	0.0375	0.0346		54	0.0317	0.0323	0.0379
						60	0.0375	0.0375	0.0346		60	0.0317	0.0323	0.0379
JC4							JC4_10uM_1	JC4_10uM_2	JC4_10uM_3			JC4_100uM_1	JC4_100uM_2	JC4_100uM_3
						Time (min)	Abs 485 nm	Abs 485 nm	Abs 485 nm		Time (min)	Abs 485 nm	Abs 485 nm	Abs 485 nm
						0	0.0678	0.0612	0.0621		0	0.0579	0.0621	0.0618
						2	0.0667	0.0595	0.0603		2	0.0561	0.06	0.0601
						4	0.0658	0.0585	0.0595		4	0.055	0.0598	0.0597
						6	0.0651	0.0581	0.0585		6	0.0546	0.0592	0.0592
						8	0.0646	0.0575	0.0579		8	0.0541	0.0594	0.0594
						10	0.0643	0.0569	0.0574		10	0.0537	0.0593	0.0592
						12	0.0637	0.0565	0.0566		12	0.0538	0.0586	0.0583
						14	0.0633	0.0561	0.0562		14	0.0533	0.0585	0.0582
						16	0.0629	0.0555	0.0556		16	0.0533	0.0582	0.058
						18	0.0624	0.055	0.055		18	0.0533	0.0578	0.0575
						20	0.062	0.0546	0.0546		20	0.0528	0.0579	0.0577
						22	0.0616	0.0541	0.0541		22	0.0527	0.0572	0.057
						24	0.0612	0.0536	0.0535		24	0.0526	0.0567	0.0564
						26	0.0606	0.0531	0.053		26	0.0523	0.0562	0.0561
						28	0.0604	0.0528	0.0525		28	0.0521	0.0565	0.0564
						30	0.0592	0.0514	0.0511		30	0.0515	0.0559	0.0556
						36	0.0582	0.0502	0.0498		36	0.0511	0.0549	0.0548
						42	0.0569	0.0491	0.0485		42	0.0503	0.0546	0.0542
						48	0.0559	0.0479	0.0473		48	0.0498	0.0543	0.0538
						54	0.0553	0.0466	0.0462		54	0.0494	0.053	0.0528
						60	0.0553	0.0466	0.0462		60	0.0494	0.053	0.0528
Fig 3E
				9cR_1	9cR_2	9cR_3
			t1/2 (min)	38.5	38.5	35.4
				JC3-1uM_1	JC3-1uM_2	JC3-1uM_3
			t1/2 (min)	36.9	39.6	53.3
				JC3-10uM_1	JC3-10uM_2	JC3-10uM_3
			t1/2 (min)	35.2	54.1	36.9
				JC3-100uM_1	JC3-100uM_2	JC3-100uM_3
			t1/2 (min)	38.8	39.6	53.1
				JC4-1uM_1	JC4-1uM_2	JC4-1uM_3
			t1/2 (min)	49.9	49.6	31.8
				JC4-10uM_1	JC4-10uM_2	JC4-10uM_3
			t1/2 (min)	46.6	53.3	42.8
				JC4-100uM_1	JC4-100uM_2	JC4-100uM_3
			t1/2 (min)	48.8	41.8	40

## Sheet: Fig 4A
Gt activation
Fig 4A			9cR_1	9cR_2	9cR_3			JC3_1	JC3_2	JC3_3			JC4_1	JC4_2	JC4_3					9cR
		Time (s)	Intensity	Intensity	Intensity		Time (s)	Intensity	Intensity	Intensity		Time (s)	Intensity	Intensity	Intensity				k (s-1)	4.95x10-3
		50	0	0	0		50	0	0	0		50	0	0	0					4.91x10-3
		52	0.0070489	0.0034895	0.0094899		52	0.0112	0.0071186	0.0027337		52	0.0047647	0.0033177	0.01					5.45x10-3
		54	0.0141	0.0064806	0.0297		54	0.0152	0.0146	0.0038272		54	0.0077427	0.0113	0.0141				Ave±Std	5.1±0.3x10-3
		56	0.031	0.0089731	0.0356		56	0.0204	0.0173	0.0082012		56	0.0153	0.021	0.0179
		58	0.0421	0.011	0.0391		58	0.0312	0.0227	0.0159		58	0.0316	0.0279	0.0193
		60	0.05	0.013	0.0474		60	0.0397	0.0292	0.0208		60	0.0357	0.0382	0.0231					JC3
		62	0.0597	0.016	0.0593		62	0.0451	0.0366	0.0257		62	0.0399	0.05	0.0255				k (s-1)	4.56x10-3
		64	0.0721	0.0174	0.0629		64	0.0519	0.0424	0.0312		64	0.0417	0.0531	0.0293					4.06x10-3
		66	0.0893	0.0219	0.0771		66	0.0569	0.0458	0.035		66	0.0486	0.0558	0.0383					4.53x10-3
		68	0.0977	0.0528	0.0854		68	0.0646	0.0542	0.0366		68	0.0546	0.0636	0.0421				Ave±Std	4.4±0.3x10-3
		70	0.1008	0.0618	0.0937		70	0.0687	0.0593	0.0377		70	0.0582	0.0669	0.0462
		72	0.1053	0.0663	0.1115		72	0.0737	0.0681	0.0508		72	0.0649	0.0738	0.0476
		74	0.1078	0.0763	0.1222		74	0.0852	0.0722	0.0563		74	0.0762	0.0799	0.0538					JC4
		76	0.118	0.1017	0.1257		76	0.0918	0.081	0.0601		76	0.0816	0.086	0.0597				k (s-1)	4.06x10-3
		78	0.1276	0.1127	0.1364		78	0.0972	0.0915	0.0678		78	0.0939	0.0937	0.0631					4.71x10-3
		80	0.1311	0.1171	0.1435		80	0.1007	0.1003	0.0716		80	0.0965	0.0981	0.0662					4.07x10-3
		82	0.1424	0.1231	0.1507		82	0.1088	0.1051	0.0749		82	0.1064	0.1045	0.0679				Ave±Std	4.3±0.4x10-3
		84	0.1779	0.1281	0.1542		84	0.1142	0.1125	0.0771		84	0.11	0.1189	0.0759
		86	0.2	0.1326	0.153		86	0.1196	0.1139	0.0804		86	0.114	0.1225	0.0821
		88	0.2105	0.1466	0.159		88	0.1379	0.1176	0.0826		88	0.1189	0.1272	0.0872
		90	0.2357	0.1545	0.1637		90	0.1477	0.1214	0.094		90	0.1225	0.1374	0.0972
		92	0.2528	0.161	0.1744		92	0.1583	0.1407	0.0973		92	0.137	0.1432	0.1038
		94	0.2653	0.1715	0.1779		94	0.1653	0.1566	0.1011		94	0.1406	0.1623	0.1159
		96	0.2723	0.1834	0.1827		96	0.1699	0.1759	0.1115		96	0.1459	0.1733	0.1255
		98	0.2782	0.1909	0.191		98	0.1726	0.1888	0.1285		98	0.1572	0.1872	0.1286
		100	0.2869	0.1939	0.2017		100	0.1819	0.2044	0.134		100	0.1624	0.2029	0.1359
		102	0.2888	0.2014	0.2088		102	0.1882	0.2176	0.1361		102	0.1674	0.2179	0.1393
		104	0.2928	0.2104	0.2183		104	0.2004	0.2258	0.1454		104	0.1713	0.2228	0.1434
		106	0.2979	0.2119	0.223		106	0.2064	0.2329	0.1509		106	0.1765	0.2267	0.1555
		108	0.3141	0.2208	0.2266		108	0.2143	0.2383	0.1646		108	0.1817	0.2325	0.1655
		110	0.3379	0.2243	0.2301		110	0.2226	0.2481	0.1782		110	0.1862	0.2416	0.1807
		112	0.3435	0.2288	0.2408		112	0.2282	0.2546	0.1826		112	0.1914	0.2477	0.1917
		114	0.3487	0.2333	0.2467		114	0.2355	0.258	0.1881		114	0.193	0.2668	0.1966
		116	0.3677	0.2373	0.2586		116	0.2436	0.2607	0.1941		116	0.1963	0.2715	0.2003
		118	0.3776	0.2493	0.2705		118	0.2484	0.2644	0.1957		118	0.2015	0.2839	0.2097
		120	0.3823	0.2512	0.2811		120	0.2548	0.2708	0.2034		120	0.2067	0.2928	0.2148
		122	0.3882	0.2707	0.2871		122	0.2621	0.2871	0.2078		122	0.2098	0.2967	0.2207
		124	0.3914	0.2792	0.2942		124	0.2679	0.2915	0.2209		124	0.2166	0.3083	0.2266
		126	0.3978	0.2891	0.2954		126	0.2781	0.2946	0.2264		126	0.24	0.3193	0.2359
		128	0.4055	0.3006	0.3084		128	0.286	0.3	0.2335		128	0.2436	0.3218	0.2372
		130	0.4135	0.3056	0.3238		130	0.2947	0.3081	0.246		130	0.247	0.3254	0.2428
		132	0.4175	0.3166	0.3321		132	0.3003	0.3251	0.2537		132	0.2529	0.332	0.2459
		134	0.4262	0.326	0.3452		134	0.3055	0.3298	0.2581		134	0.2599	0.3365	0.2521
		136	0.4335	0.3395	0.3571		136	0.3082	0.3349	0.2619		136	0.2648	0.3401	0.2569
		138	0.4366	0.3405	0.363		138	0.3151	0.3458	0.2777		138	0.2734	0.3478	0.2597
		140	0.441	0.35	0.3737		140	0.3223	0.3512	0.2821		140	0.2813	0.3589	0.2755
		142	0.4443	0.3544	0.3749		142	0.3283	0.3573	0.2903		142	0.2885	0.3674	0.2821
		144	0.4514	0.3614	0.382		144	0.3325	0.3614	0.2985		144	0.2996	0.379	0.2886
		146	0.4532	0.3649	0.3832		146	0.335	0.3651	0.3089		146	0.3111	0.3893	0.2931
		148	0.457	0.3704	0.3843		148	0.3394	0.3695	0.3226		148	0.3171	0.4028	0.2993
		150	0.4608	0.3764	0.3879		150	0.3414	0.3769	0.3253		150	0.3202	0.4081	0.309
		152	0.4636	0.3769	0.3926		152	0.3443	0.3905	0.3313		152	0.3248	0.4122	0.3121
		154	0.4718	0.3804	0.395		154	0.3483	0.3966	0.3455		154	0.3401	0.4194	0.3183
		156	0.4784	0.3943	0.414		156	0.352	0.4031	0.3548		156	0.345	0.4277	0.3238
		158	0.4906	0.3968	0.4318		158	0.3583	0.4058	0.3565		158	0.3546	0.4363	0.3252
		160	0.4991	0.4063	0.4448		160	0.3724	0.4203	0.3598		160	0.3645	0.444	0.3314
		162	0.5066	0.4133	0.4567		162	0.3898	0.4312	0.3658		162	0.3679	0.4487	0.3383
		164	0.508	0.4207	0.4638		164	0.3998	0.4393	0.3756		164	0.3711	0.4512	0.3417
		166	0.5193	0.4222	0.4686		166	0.41	0.4464	0.3794		166	0.3828	0.4576	0.3476
		168	0.5216	0.4302	0.484		168	0.4143	0.4532	0.3866		168	0.3879	0.4639	0.3555
		170	0.528	0.4387	0.4911		170	0.4204	0.459	0.3915		170	0.3913	0.4675	0.3624
		172	0.5397	0.4511	0.5006		172	0.426	0.4641	0.4002		172	0.3981	0.4703	0.3683
		174	0.55	0.4616	0.5053		174	0.4349	0.4681	0.421		174	0.4133	0.478	0.3752
		176	0.5566	0.4661	0.5089		176	0.4393	0.4732	0.4379		176	0.4328	0.4816	0.3855
		178	0.5644	0.4696	0.5148		178	0.4422	0.4756	0.4543		178	0.4397	0.4855	0.3924
		180	0.5695	0.492	0.516		180	0.4486	0.4847	0.4609		180	0.4574	0.4949	0.3986
		182	0.5773	0.5	0.5231		182	0.4548	0.4885	0.4636		182	0.4711	0.4996	0.4079
		184	0.5813	0.5115	0.5279		184	0.4577	0.4936	0.4724		184	0.4769	0.5054	0.4128
		186	0.5853	0.5239	0.535		186	0.4625	0.4983	0.4768		186	0.4872	0.5104	0.4248
		188	0.5954	0.5294	0.5421		188	0.466	0.5031	0.4795		188	0.4949	0.5187	0.4466
		190	0.5975	0.5394	0.5445		190	0.4698	0.5058	0.4975		190	0.5005	0.5231	0.4562
		192	0.6053	0.5434	0.554		192	0.4731	0.5071	0.5118		192	0.5072	0.5261	0.4617
		194	0.6093	0.5474	0.5611		194	0.4785	0.5098	0.5161		194	0.5156	0.5306	0.4655
		196	0.618	0.5523	0.5635		196	0.4833	0.5166	0.5216		196	0.5213	0.5353	0.4745
		198	0.6236	0.5638	0.5824		198	0.4876	0.5207	0.526		198	0.5257	0.5471	0.4841
		200	0.6302	0.5703	0.5991		200	0.5043	0.5258	0.544		200	0.5317	0.5607	0.4903
		202	0.6325	0.5733	0.6074		202	0.5142	0.5346	0.5571		202	0.5354	0.567	0.499
		204	0.6407	0.5808	0.6133		204	0.5165	0.5386	0.5648		204	0.5406	0.572	0.5193
		206	0.6436	0.5852	0.624		206	0.5205	0.5468	0.5746		206	0.546	0.5825	0.5366
		208	0.6541	0.5892	0.6382		208	0.5269	0.5492	0.5828		208	0.5515	0.5897	0.5517
		210	0.6572	0.5922	0.6453		210	0.5337	0.5553	0.5867		210	0.5561	0.5952	0.5569
		212	0.6602	0.5982	0.6501		212	0.5396	0.5603	0.5916		212	0.5612	0.6022	0.5662
		214	0.6652	0.6042	0.6595		214	0.5418	0.5654	0.6014		214	0.566	0.6096	0.5766
		216	0.6687	0.6077	0.6785		216	0.5452	0.5678	0.6063		216	0.5692	0.6118	0.5845
		218	0.6729	0.6142	0.6916		218	0.5477	0.5732	0.6124		218	0.5761	0.6152	0.5976
		220	0.6772	0.6186	0.7011		220	0.5499	0.5759	0.6206		220	0.5799	0.6201	0.6021
		222	0.6793	0.6241	0.7082		222	0.5514	0.5888	0.6277		222	0.5829	0.6276	0.6117
		224	0.683	0.6281	0.7129		224	0.5597	0.5922	0.6304		224	0.588	0.632	0.6186
		226	0.6854	0.6416	0.7189		226	0.5655	0.5953	0.6353		226	0.5898	0.6362	0.631
		228	0.6894	0.6525	0.7236		228	0.5699	0.6017	0.6375		228	0.599	0.6381	0.6341
		230	0.7007	0.6585	0.7236		230	0.5732	0.6125	0.6348		230	0.6085	0.6403	0.6403
		232	0.7058	0.6665	0.726		232	0.578	0.6224	0.6364		232	0.6174	0.6494	0.6421
		234	0.7103	0.6715	0.7272		234	0.5809	0.6275	0.6381		234	0.6188	0.653	0.6452
		236	0.7176	0.6755	0.7307		236	0.5853	0.6315	0.6555		236	0.6238	0.6566	0.6476
		238	0.7239	0.68	0.7343		238	0.5886	0.6336	0.6747		238	0.6311	0.6602	0.6531
		240	0.7286	0.6849	0.7438		240	0.5952	0.6383	0.6878		240	0.6355	0.6646	0.6572
		242	0.7422	0.6899	0.7426		242	0.6029	0.6454	0.6933		242	0.6399	0.676	0.6593
		244	0.7472	0.6924	0.7485		244	0.6052	0.6512	0.7097		244	0.6462	0.6873	0.6617
		246	0.7519	0.7004	0.7533		246	0.6098	0.6566	0.7168		246	0.6478	0.6923	0.67
		248	0.7585	0.7079	0.7639		248	0.6108	0.6603	0.7255		248	0.654	0.7003	0.6772
		250	0.7653	0.7119	0.7687		250	0.6123	0.6634	0.7277		250	0.6593	0.7075	0.6817
		252	0.7697	0.7178	0.7675		252	0.6145	0.6634	0.731		252	0.6631	0.71	0.6845
		254	0.7775	0.7193	0.7687		254	0.6158	0.6658	0.7348		254	0.6665	0.7158	0.69
		256	0.7805	0.7203	0.7711		256	0.6208	0.6715	0.7387		256	0.6706	0.7213	0.6928
		258	0.7836	0.7213	0.7746		258	0.6255	0.6749	0.743		258	0.673	0.7266	0.6972
		260	0.7852	0.7308	0.7734		260	0.6318	0.6786	0.7458		260	0.6756	0.7302	0.7062
		262	0.7869	0.7373	0.7722		262	0.638	0.6844	0.7474		262	0.6857	0.7329	0.7107
		264	0.7883	0.7403	0.777		264	0.6438	0.6881	0.7479		264	0.6887	0.7379	0.7162
		266	0.7923	0.7438	0.7722		266	0.6507	0.6929	0.7523		266	0.6905	0.7398	0.7321
		268	0.8066	0.7473	0.7675		268	0.6532	0.6966	0.76		268	0.6943	0.7468	0.7372
		270	0.8123	0.7512	0.7734		270	0.6571	0.699	0.7731		270	0.6994	0.7512	0.7445
		272	0.8177	0.7637	0.7734		272	0.6604	0.7044	0.7791		272	0.7076	0.7562	0.7472
		274	0.8381	0.7702	0.7782		274	0.6642	0.7108	0.7829		274	0.7117	0.7628	0.7521
		276	0.847	0.7737	0.7782		276	0.6675	0.7129	0.7906		276	0.7193	0.7678	0.7597
		278	0.8543	0.7757	0.777		278	0.6677	0.7156	0.8026		278	0.723	0.7689	0.7662
		280	0.8618	0.7812	0.7805		280	0.6704	0.718	0.8103		280	0.7254	0.778	0.7724
		282	0.8717	0.7856	0.7829		282	0.6714	0.7295	0.8168		282	0.731	0.786	0.7803
		284	0.8811	0.7866	0.7841		284	0.6748	0.7325	0.8223		284	0.7383	0.7902	0.7893
		286	0.8858	0.7946	0.7865		286	0.6766	0.7403	0.8234		286	0.7441	0.7982	0.7952
		288	0.8926	0.7971	0.7877		288	0.6773	0.7529	0.8338		288	0.7479	0.8029	0.8048
		290	0.8999	0.8001	0.79		290	0.6781	0.7573	0.8382		290	0.7546	0.8087	0.8121
		292	0.9041	0.8051	0.7936		292	0.6793	0.7631	0.842		292	0.7582	0.8134	0.8193
		294	0.9095	0.8106	0.7972		294	0.6816	0.7695	0.8447		294	0.7628	0.8161	0.8228
		296	0.9133	0.8146	0.7948		296	0.6856	0.7702	0.8469		296	0.7655	0.8164	0.8276
		298	0.9185	0.8156	0.8031		298	0.687	0.7773	0.8535		298	0.7699	0.8178	0.829
		300	0.9241	0.8195	0.8043		300	0.693	0.7837	0.8568		300	0.7733	0.8211	0.8372
		302	0.926	0.823	0.809		302	0.6947	0.7915	0.8606		302	0.7765	0.8264	0.841
		304	0.925	0.8235	0.8019		304	0.6999	0.798	0.86		304	0.7802	0.8297	0.8448
		306	0.9246	0.8255	0.809		306	0.7005	0.8	0.8671		306	0.7896	0.8327	0.8503
		308	0.926	0.824	0.8114		308	0.7026	0.8034	0.8666		308	0.7947	0.8377	0.8583
		310	0.9293	0.824	0.8185		310	0.7055	0.8044	0.866		310	0.7979	0.8413	0.8628
		312	0.9305	0.8265	0.8256		312	0.714	0.8102	0.8688		312	0.8064	0.8432	0.8707
		314	0.9333	0.828	0.8316		314	0.7161	0.8251	0.8726		314	0.8209	0.8468	0.8741
		316	0.9382	0.835	0.8327		316	0.7221	0.8359	0.8759		316	0.8239	0.8515	0.8762
		318	0.9483	0.8365	0.8351		318	0.7277	0.8427	0.8792		318	0.8309	0.8587	0.879
		320	0.9549	0.84	0.841		320	0.735	0.8525	0.8786		320	0.8346	0.8654	0.8831
		322	0.9579	0.841	0.8493		322	0.7387	0.8573	0.8803		322	0.8386	0.8698	0.8841
		324	0.9603	0.8425	0.8505		324	0.741	0.8586	0.8808		324	0.8386	0.8723	0.8883
		326	0.9664	0.842	0.8541		326	0.7439	0.862	0.8835		326	0.844	0.875	0.8972
		328	0.9678	0.843	0.8553		328	0.7462	0.8644	0.8857		328	0.8479	0.8767	0.9014
		330	0.9695	0.8445	0.8553		330	0.7485	0.8654	0.8907		330	0.8499	0.8795	0.9072
		332	0.9711	0.85	0.8671		332	0.7495	0.8695	0.8999		332	0.8535	0.8831	0.9083
		334	0.9727	0.8529	0.8707		334	0.7585	0.8732	0.9054		334	0.8551	0.8847	0.9114
		336	0.9789	0.8539	0.8719		336	0.7599	0.8759	0.9054		336	0.8559	0.8869	0.9138
		338	0.9819	0.8594	0.8778		338	0.7639	0.878	0.9098		338	0.8575	0.8883	0.9193
		340	0.9843	0.8699	0.8731		340	0.7666	0.8783	0.9136		340	0.8586	0.8944	0.9231
		342	0.9861	0.8724	0.8766		342	0.7684	0.8817	0.9169		342	0.8618	0.8985	0.9241
		344	0.9873	0.8754	0.8766		344	0.7713	0.8841	0.9169		344	0.8638	0.901	0.9255
		346	0.9901	0.8789	0.8885		346	0.773	0.8854	0.9191		346	0.8666	0.9041	0.9269
		348	0.9911	0.8774	0.8992		348	0.7751	0.8919	0.9196		348	0.8745	0.9077	0.929
		350	0.9927	0.8809	0.9039		350	0.7767	0.8997	0.9295		350	0.8783	0.9104	0.93
		352	0.9939	0.8784	0.9075		352	0.7826	0.9007	0.9333		352	0.8803	0.9115	0.93
		354	0.9948	0.8838	0.9122		354	0.7873	0.9044	0.9344		354	0.8825	0.9132	0.9328
		356	0.9958	0.8833	0.9146		356	0.7917	0.9081	0.9371		356	0.8856	0.9168	0.9362
		358	0.9972	0.8858	0.9217		358	0.7944	0.9125	0.9399		358	0.8874	0.9182	0.9379
		360	0.9984	0.8868	0.9312		360	0.7979	0.9153	0.9426		360	0.8898	0.9187	0.9434
		362	1	0.8873	0.9324		362	0.8002	0.9169	0.9448		362	0.8902	0.9207	0.9448
		364	1.0033	0.8898	0.9407		364	0.8021	0.9197	0.9481		364	0.896	0.9231	0.9462
		366	1.0085	0.8913	0.9395		366	0.8037	0.9227	0.9502		366	0.8987	0.9254	0.9472
		368	1.0094	0.8933	0.9419		368	0.8046	0.9268	0.9513		368	0.9005	0.9262	0.9497
		370	1.0096	0.8978	0.9454		370	0.8079	0.9308	0.9502		370	0.9017	0.9306	0.9583
		372	1.0117	0.9018	0.9395		372	0.8093	0.9349	0.953		372	0.9087	0.9331	0.96
		374	1.0115	0.9033	0.9407		374	0.8123	0.9386	0.9513		374	0.9111	0.9348	0.9621
		376	1.0115	0.9043	0.9419		376	0.8156	0.94	0.9524		376	0.9132	0.9359	0.9638
		378	1.0115	0.9048	0.9265		378	0.8164	0.9407	0.9519		378	0.914	0.9378	0.9628
		380	1.0129	0.9028	0.9253		380	0.8185	0.9414	0.9541		380	0.9212	0.9395	0.9641
		382	1.019	0.9058	0.9217		382	0.8174	0.942	0.9601		382	0.9248	0.9408	0.9645
		384	1.0226	0.9153	0.917		384	0.8191	0.9437	0.9634		384	0.9261	0.943	0.9634
		386	1.0266	0.9202	0.9181		386	0.8197	0.9424	0.9628		386	0.9261	0.945	0.9652
		388	1.0277	0.9222	0.9205		388	0.8214	0.9434	0.9677		388	0.9277	0.9472	0.9638
		390	1.0294	0.9242	0.9217		390	0.8212	0.9447	0.9699		390	0.9285	0.948	0.9679
		392	1.0298	0.9252	0.9241		392	0.8208	0.9475	0.9705		392	0.9297	0.9489	0.9697
		394	1.0294	0.9247	0.9265		394	0.8235	0.9505	0.9688		394	0.9303	0.9489	0.9703
		396	1.0348	0.9277	0.9288		396	0.8226	0.9519	0.9694		396	0.9315	0.9486	0.9731
		398	1.039	0.9307	0.9371		398	0.8247	0.9573	0.9699		398	0.9333	0.9511	0.9724
		400	1.0418	0.9292	0.9395		400	0.8253	0.9614	0.9738		400	0.9347	0.9524	0.9752
		402	1.0423	0.9327	0.9395		402	0.8266	0.9627	0.9716		402	0.9361	0.9538	0.9748
		404	1.0449	0.9327	0.9419		404	0.8276	0.9641	0.9814		404	0.9353	0.9566	0.9759
		406	1.047	0.9342	0.9454		406	0.8293	0.9634	0.9885		406	0.9357	0.9566	0.979
		408	1.0508	0.9342	0.9478		408	0.8297	0.9631	0.9885		408	0.9391	0.961	0.9803
		410	1.0536	0.9347	0.949		410	0.8314	0.9631	0.9902		410	0.9391	0.963	0.9821
		412	1.0538	0.9347	0.9502		412	0.8309	0.9627	0.994		412	0.94	0.9641	0.9852
		414	1.0547	0.9327	0.9478		414	0.8312	0.9637	0.9945		414	0.948	0.9671	0.9879
		416	1.0559	0.9307	0.9419		416	0.8309	0.9644	0.9973		416	0.9502	0.9685	0.9883
		418	1.0564	0.9327	0.9419		418	0.8309	0.9658	0.9962		418	0.9516	0.9693	0.9855
		420	1.0571	0.9367	0.9431		420	0.8322	0.9641	1		420	0.9522	0.9715	0.9859
		422	1.0569	0.9367	0.9442		422	0.8332	0.9637	0.9984		422	0.9506	0.9721	0.9855
		424	1.058	0.9387	0.9431		424	0.8359	0.9624	0.9973		424	0.95	0.9724	0.9872
		426	1.0606	0.9516	0.9419		426	0.8366	0.9607	0.9973		426	0.948	0.9729	0.9886
		428	1.0639	0.9561	0.9431		428	0.8384	0.9597	0.9945		428	0.9466	0.9737	0.9879
		430	1.0665	0.9596	0.9419		430	0.8386	0.9641	0.9934		430	0.9466	0.9768	0.9879
		432	1.066	0.9611	0.9407		432	0.8403	0.9692	0.9956		432	0.9476	0.9793	0.9883
		434	1.0623	0.9606	0.9431		434	0.8415	0.9715	0.9989		434	0.9488	0.9804	0.9862
		436	1.0625	0.9621	0.9407		436	0.8426	0.9695	1		436	0.9492	0.982	0.9855
		438	1.0632	0.9626	0.9478		438	0.844	0.9736	1.0011		438	0.9506	0.9818	0.9859
		440	1.0644	0.9606	0.9431		440	0.8486	0.9742	1.0022		440	0.9522	0.9826	0.9855
		442	1.0637	0.9621	0.9526		442	0.8517	0.9739	1.0005		442	0.9533	0.984	0.9893
		444	1.0639	0.9621	0.9573		444	0.8525	0.9756	0.9978		444	0.9529	0.9842	0.9897
		446	1.0653	0.9661	0.9573		446	0.8565	0.9753	0.9989		446	0.9533	0.9848	0.9897
		448	1.0613	0.9651	0.962		448	0.8594	0.981	1.0011		448	0.9529	0.9865	0.989
		450	1.0604	0.9661	0.9703		450	0.8613	0.9841	1.0022		450	0.9545	0.9878	0.9862
		452	1.0583	0.9676	0.9715		452	0.8625	0.9844	1.0049		452	0.9549	0.9876	0.9872
		454	1.0573	0.9711	0.9798		454	0.8636	0.9868	1.0044		454	0.9553	0.987	0.989
		456	1.0573	0.9726	0.9822		456	0.8654	0.9912	1.0038		456	0.9553	0.9834	0.99
		458	1.058	0.9756	0.9822		458	0.8675	0.9956	1.0033		458	0.9547	0.9823	0.9914
		460	1.059	0.9781	0.9858		460	0.8687	0.9966	1.0033		460	0.9547	0.9812	0.9941
		462	1.0599	0.9786	0.9858		462	0.8708	0.9973	1.0033		462	0.9512	0.9812	0.9993
		464	1.0602	0.9796	0.9858		464	0.8729	0.9997	1.0049		464	0.9504	0.9834	1.0003
		466	1.0644	0.9806	0.9858		466	0.875	1	1.0093		466	0.9488	0.9853	0.9966
		468	1.0656	0.986	0.9858		468	0.8771	0.9983	1.0093		468	0.9512	0.9867	0.9983
		470	1.0674	0.9875	0.9846		470	0.8785	0.9976	1.0071		470	0.9543	0.987	0.9986
		472	1.0703	0.9865	0.9798		472	0.881	0.9986	1.0044		472	0.9649	0.9909	0.9993
		474	1.0717	0.987	0.9822		474	0.8808	0.9942	1.0049		474	0.9684	0.9959	1
		476	1.0721	0.986	0.981		476	0.8831	0.9922	1.006		476	0.9686	0.9967	0.9931
		478	1.0726	0.986	0.9798		478	0.8833	0.9929	1.0044		478	0.9712	0.9997	0.9924
		480	1.0733	0.985	0.9786		480	0.8833	0.9925	1		480	0.9728	0.9994	0.99
		482	1.0747	0.9875	0.9786		482	0.8839	0.9929	0.9973		482	0.9736	1	0.9893
		484	1.0757	0.987	0.987		484	0.8847	0.9908	0.9995		484	0.974	0.9992	0.989
		486	1.0752	0.988	0.9858		486	0.8854	0.9868	0.9962		486	0.9738	0.9994	0.9893
		488	1.0771	0.99	0.9846		488	0.886	0.9858	0.9934		488	0.9748	0.9997	0.9893
		490	1.0785	0.988	0.9905		490	0.8862	0.9854	0.9902		490	0.9744	1.0014	0.9893
		492	1.0771	0.9865	0.9893		492	0.8862	0.9847	0.9929		492	0.9738	1.0014	0.9897
		494	1.0782	0.985	0.9846		494	0.8868	0.9841	0.9929		494	0.9736	1.0028	0.9866
		496	1.0785	0.9821	0.9881		496	0.8872	0.9824	0.9896		496	0.974	1.0039	0.9869
		498	1.0785	0.9796	0.987		498	0.8881	0.9827	0.9863		498	0.9746	1.0044	0.9852
		500	1.0787	0.986	0.9798		500	0.8889	0.9814	0.988		500	0.974	1.0033	0.9848

## Sheet: Fig 4B
Gt activation
Fig 4B
				9cR
			k (s-1)	4.95x10-3
				4.91x10-3
				5.45x10-3
			Ave±Std	5.1±0.3x10-3
				JC3
			k (s-1)	4.56x10-3
				4.06x10-3
				4.53x10-3
			Ave±Std	4.4±0.3x10-3
				JC4
			k (s-1)	4.06x10-3
				4.71x10-3
				4.07x10-3
			Ave±Std	4.3±0.4x10-3

## Sheet: Fig 4C
cAMP concentration
Fig 4C
	WT Rho
	Light	S1	S2	S3	Ave	Std
	NT	98.9	101.2	99.89	99.9967	1.1537
	9cR	49.68	50	45.23	48.3033	2.6664
	JC3/9cR	81.3187	86.2	84.6	84.0396	2.4884
	JC4/9cR	88.8879	84.6	87.21	86.8993	2.1608
	Dark	S1	S2	S3	Ave	Std
	NT	98.5912	99.9	100	99.4971	0.7861
	9cR	95.6	98.37	96.25	96.74	1.4486
	JC3/9cR	106.946	112.3	108.6	109.282	2.7416
	JC4/9cR	109.37	118.2	116.3	114.623	4.6476

## Sheet: Fig 4D
cAMP concentration
Fig 4D
	P23H Rho
	Light	S1	S2	S3	Ave	Std
	NT	99.9967	96.74	101	99.2456	2.22711
	9cR	48.3033	59.4971	53.7667	53.8557	5.59739
	JC3/9cR	84.2	87.5	90.58	87.4267	3.19063
	JC4/9cR	84.6	88.3	97.21	90.0367	6.4819
	Dark	S1	S2	S3	Ave	Std
	NT	99.9967	96.74	101	99.2456	2.22711
	9cR	99.9967	96.74	105.24	100.659	4.28852
	JC3/9cR	111.6	106.84	115.168	111.203	4.17836
	JC4/9cR	116.25	118.25	110.648	115.049	3.94089

## Sheet: Fig 5A
Cytotoxicity
Fig 5A
NIH-3T3	JC3
	Concentration (uM)	1	2	3	Ave	Std
	100	62.8395	69.8148	69.2593	67.3045	3.8768
	10	92.6543	98.3333	92.4074	94.465	3.3523
	1	95	91.0494	107.531	97.8601	8.6049
	0.1	93.2716	92.1481	98.4568	94.6255	3.3652
	0.001	98.463	94.1975	97.8395	96.8333	2.3039
HEK-296	JC3
	Concentration (uM)	1	2	3	Ave	Std
	100	47.9051	62.2727	71.37	60.516	11.8307
	10	69.6245	87.3913	78.297	78.4376	8.8842
	1	93.5573	93.0632	102.6	96.4069	5.3691
	0.1	102.629	91.5415	105.26	99.81	7.2806
	0.001	98.571	99.249	102.68	100.167	2.2029
661W	JC3
	Concentration (uM)	1	2	3	Ave	Std
	100	94.7364	96.3636	94	95.0333	1.2095
	10	107.1	97.7091	106.218	103.676	5.1861
	1	104.904	99.2727	103.509	102.562	2.9329
	0.1	89.9	101.927	97.5455	96.4576	6.087
	0.001	105.059	92.4727	99.0909	98.8742	6.296
ARPE19	JC3
	Concentration (uM)	1	2	3	Ave	Std
	100	74.5488	68.3415	69.311	70.7337	3.3393
	10	92.0488	96.2195	88.1341	92.1341	4.0434
	1	99.8537	99.7683	90.8537	96.8252	5.1717
	0.1	93.1463	95.9268	98.9268	96	2.8909
	0.001	97.1829	98.7805	96.8659	97.6098	1.0262

[truncated: 28 more sheets: Fig 5C, Fig 5E, Fig 6A, Fig 7C, Fig 7E, Fig 7F, Fig 8E, Fig 8F, Fig 9A, Fig 9B, Fig 9C, Fig 9D, Fig 9E, Fig 9F, S1C Fig, S2B Fig, S2C Fig, S2E Fig, S2F Fig, S3A, S3B, S3C Figs …]
